# Supplementary material for: ern: An R package to estimate the effective reproduction number using clinical and wastewater surveillance data
Source: PLoS One. 2024 Jun 21;19(6):e0305550. doi: 10.1371/journal.pone.0305550 (PMC11192340; doi:10.1371/journal.pone.0305550)
Supplement: S5 File — (R) [file pone.0305550.s005.R]

###  Supplementary material to: 
###
###    "ern: an R package to estimate the effective reproduction 
###     number using clinical and wastewater surveillance data"
###
###  Authors: David Champredon, Irena Papst, Warsame Yusuf
###
###  Please cite this work if parts of this code is used.  
###
###  Sensitivity analysis of wastewater Rt in ern
###

suppressMessages({
  library(tidyverse)
  library(dplyr)
  library(ggplot2) ; theme_set(theme_bw())
  library(lubridate)
  library(stringr)
  library(ggrepel)
  library(ern)
  library(zoo)
  library(patchwork)
})

set.seed(1234)

# --- Custom functions ----
row_diff = function(x){
  df = c(NA, diff(x))
  return(df)
}

plot.comp = function(d, comparator){
  g = d %>%
    ggplot(aes(x = date, y = mean, color = .data[[comparator]])) +
    geom_line(linewidth = 0.5) +
    geom_ribbon(aes(ymin = lwr, ymax = upr, fill = .data[[comparator]],
                    color = NULL), alpha = 0.2) +
    theme(panel.grid.minor.x = element_blank())
  return(g)
}

plot.inc = function(d, comparator, subtitle){
  g = plot.comp(d, comparator) +
    labs(title = "Inferred incidence", 
         subtitle = subtitle,
         fill = comparator, color = comparator,
         x = '', y = 'infections')
  return(g)
}

plot.rt = function(d, comparator, subtitle, ylim = c(0,5)){
  g = plot.comp(d, comparator) +
    geom_hline(yintercept = 1, linetype = 'dashed') + 
    coord_cartesian(ylim = ylim) +
    labs(title = "Rt", 
         subtitle = subtitle,
         fill = comparator, color = comparator,
         x = '', y = 'Rt')
  return(g)
}

plot.analysis = function(g.data, inc, rt, comparator, subtitle,
                         ylim = c(0,5)){
  g.inc = plot.inc(d = inc, comparator, subtitle)
  g.rt = plot.rt(d = rt, comparator, subtitle,
                 ylim)
  g.all = patchwork::wrap_plots(g.data, g.inc, g.rt, ncol = 1)
  return(g.all)
}

# --- Data and Rt presets

ww.conc = ern::ww.data

dist.fec = ern::def_dist(
  dist = "gamma",
  mean = 12.90215,
  mean_sd = 1.136829,
  shape = 1.759937,
  shape_sd = 0.2665988,
  max = 33
)

dist.gi  = ern::def_dist(
  dist     = "gamma",
  mean     = 6.84,
  mean_sd  = 0.7486,
  shape    = 2.39,
  shape_sd = 0.3573,
  max      = 15
)

prm.R = list(
  iter   = 20,   # number of iterations in Rt ensemble
  CI     = 0.95, # confidence interval
  window = 10,   # Time window for Rt calculations
  config.EpiEstim = NULL # optional EpiEstim configuration for Rt calculations
)

scaling.factor = 1

prm.smooth = list(
  method = 'loess',  
  align  = 'center', 
  span   = 0.30,
  floor  = 5      
)

# --- 1. Comparison of smoothing methods ----

methods = c("rollmean", "loess")

prm.smooth.comp = list(
  loess = list(
    method = 'loess',  
    span   = 0.30,     
    floor  = 5  
  ),
  rollmean = list(
    align  = 'center', 
    method = 'rollmean',  
    window   = 5    
  )
)

# Run rt estimates for each method
estimates.smooth = list()
for(m in methods){
  estimates.smooth[[m]] = ern::estimate_R_ww(
    ww.conc        = ww.conc,
    dist.fec       = dist.fec,
    dist.gi        = dist.gi,
    scaling.factor = scaling.factor,
    prm.smooth     = prm.smooth.comp[[m]],
    prm.R = prm.R,
    silent = TRUE # suppress output messages]
  )
}

# Merge dataframes together
d.smooth = list()
i.smooth = list()
for(m in names(estimates.smooth)){
  i.smooth[[m]] = estimates.smooth[[m]][["inc"]] %>%
    mutate(method = m)
  d.smooth[[m]] = estimates.smooth[[m]][["R"]] %>%
    mutate(method = m)
}
rt.smooth = bind_rows(d.smooth)
inc.smooth = bind_rows(i.smooth)

# --- 2. Comparison of different fecal shedding distributions ----

dists = c("gamma", "uniform", "normal", "exp")

dist.fec.comp = list(
  gamma = ern::def_dist(
    dist = "gamma",
    mean = 12.90215,
    mean_sd = 1.136829,
    shape = 1.759937,
    shape_sd = 0.2665988,
    max = 33
  ),
  uniform = ern::def_dist(
    dist = "unif",
    min = 1,
    max = 33
  ),
  normal = ern::def_dist(
    dist = "norm",
    mean = 12.90215,
    mean_sd = 1.136829,
    sd = 1.759937,
    sd_sd = 0.2665988,
    max = 33
  ),
  exp = ern::def_dist(
    dist = "gamma",
    mean = 17,
    mean_sd = 0.05,
    shape = 1,
    shape_sd = 0.05,
    max = 33
  )
)

g.dist = lapply(dist.fec.comp, ern::plot_dist) |> patchwork::wrap_plots()
plot(g.dist)

# Run rt estimates for each method
estimates.fec = list()
for(d in dists){
  estimates.fec[[d]] = ern::estimate_R_ww(
    ww.conc        = ww.conc,
    dist.fec       = dist.fec.comp[[d]],
    dist.gi        = dist.gi,
    scaling.factor = scaling.factor,
    prm.smooth     = prm.smooth,
    prm.R = prm.R,
    silent = TRUE # suppress output messages]
  )
}

# Merge dataframes together
r.fec = list()
i.fec = list()
for(d in names(estimates.fec)){
  r.fec[[d]] = estimates.fec[[d]][["R"]] %>%
    mutate(distribution = d)
  i.fec[[d]] = estimates.fec[[d]][["inc"]] %>%
    mutate(distribution = d)
}
rt.fec = bind_rows(r.fec)
inc.fec = bind_rows(i.fec)

# --- 3. Comparison at different concentration levels ----

conc.multiplier = c(1, 0.1, 0.01, 10)

# Run rt estimates for each conc multipler
estimates.conc = list()
x = 0
for(c in conc.multiplier){
  x = x + 1
  data = ww.conc %>%
    mutate(value = value*c)
  
  prm.smooth = list(
    method = 'loess',  
    align  = 'center', 
    span   = 0.30,
    floor  = 5*c      
  )
  
  estimates.conc[[x]] = ern::estimate_R_ww(
    ww.conc        = data,
    dist.fec       = dist.fec,
    dist.gi        = dist.gi,
    scaling.factor = scaling.factor,
    prm.smooth     = prm.smooth,
    prm.R = prm.R,
    silent = TRUE # suppress output messages]
  )
  estimates.conc[[x]][["R"]][["conc"]] = c
}

# Merge dataframes together
r.conc = list()
inc.conc = list()
for(i in seq_along(estimates.conc)){
  r.conc[[i]] = estimates.conc[[i]][["R"]]
  inc.conc[[i]] = estimates.conc[[i]][["inc"]] %>%
    mutate(conc = unique(r.conc[[i]][["conc"]]))
}
rt.conc = bind_rows(r.conc) %>%
  mutate(multiplier = factor(conc))
inc.conc = bind_rows(inc.conc)%>%
  mutate(multiplier = factor(conc))

# --- Plots ----
g.data = ww.conc %>%
  ggplot(aes(x = date, y = value)) +
  geom_step() +
  theme(panel.grid.minor.x = element_blank()) + 
  labs(title = 'Data', x='date', y='concentration')

g.smooth = plot.analysis(g.data, inc = inc.smooth, rt = rt.smooth,
                         comparator = "method",
                         subtitle = "loess, rolling mean")

g.fec = plot.analysis(g.data, inc = inc.fec, rt = rt.fec,
                      comparator = "distribution",
                      subtitle = NULL) #"gamma, uniform, normal, exp")

g.conc = plot.analysis(g.data, inc = inc.conc, rt = rt.conc,
                       comparator = "multiplier",
                       subtitle = NULL, #"concentration multiplier: 1, 0.1, 0.01, 10",
                       ylim = c(0,30))

pdf(paste0('../figs/Fig-Suppl-sensi-smooth.pdf'), width = 8, height = 8)
plot(g.smooth + 
       labs(caption = paste0(
         "Smoothing parameters:\n",
         "Rolling mean using a ",prm.smooth.comp$rollmean$window,"-day window",
         " with a `",prm.smooth.comp$rollmean$align,"` alignment.\n",
         "LOESS span = ", prm.smooth.comp$loess$span,"."
       ))
)
dev.off()

gg = wrap_plots(g.dist, g.fec, ncol = 1)+ 
  plot_layout(guides = "collect")

pdf(paste0('../figs/Fig-Suppl-sensi-fecalshed.pdf'), 
    width = 15, height = 15)
plot(gg )
dev.off()

pdf(paste0('../figs/Fig-Suppl-sensi-low.pdf'), 
    width = 8, height = 8)
plot(g.conc +
       plot_layout(guides = "collect")+ 
       labs(caption = "Rt estimates calculated on data rescaled by multiplying all data points by `multiplier`."))
dev.off()
