# Supplementary material for: ern: An R package to estimate the effective reproduction number using clinical and wastewater surveillance data
Source: PLoS One. 2024 Jun 21;19(6):e0305550. doi: 10.1371/journal.pone.0305550 (PMC11192340; doi:10.1371/journal.pone.0305550)
Supplement: S6 File — (R) [file pone.0305550.s006.R]

###  Supplementary material to: 
###
###    "ern: an R package to estimate the effective reproduction 
###     number using clinical and wastewater surveillance data"
###
###  Authors: David Champredon, Irena Papst, Warsame Yusuf
###
###  Please cite this work if parts of this code is used.  
###
###
###  COMPARE Rt ESTIMATES BETWEEN R PACKAGES
###

suppressMessages({
  library(tidyr)
  library(dplyr)
  library(ggplot2) ; theme_set(theme_bw())
  library(lubridate)
  library(stringr)
  library(patchwork)
  library(xtable)
})

# EpiSewer
# https://github.com/adrian-lison/EpiSewer/blob/main/README.md
# remotes::install_github("adrian-lison/EpiSewer", dependencies = TRUE)
# cmdstanr::check_cmdstan_toolchain()
# cmdstanr::install_cmdstan(cores = 8) # use more cores to speed up


pkgs = c('ern', 'EpiEstim', 'EpiSewer')

for(p in pkgs){
  library(p, character.only = TRUE)
  message("Version ",p,": ", packageVersion(p))
}

# Load all necessary distributions
source('distrib_def.R')

options(mc.cores=4)

xaxisww = scale_x_date(limits = c(ymd('2021-12-01'), ymd('2022-05-01')))
xaxiscl = scale_x_date(limits = c(ymd('2020-01-01'), ymd('2020-04-01')))

# ---- data WW ----

# using ww data shipped with `EpiSewer` 
data('SARS_CoV_2_Zurich', package='EpiSewer')
data.ww.ern = SARS_CoV_2_Zurich$measurements |> 
  transmute(date, concentration, value = concentration)

data.ww.episewer = sewer_data(
  measurements = SARS_CoV_2_Zurich$measurements, 
  # MUST have flows (!) 
  flows = SARS_CoV_2_Zurich$flows)


g.data.ww = data.ww.ern |> 
  ggplot(aes(x=date, y = value)) + 
  geom_line() + 
  geom_point() + 
  labs(title = 'Wastewater data', x = 'sampling date', 
       y = 'viral concentration')+
  xaxisww

# g.data.ww


# ---- data clin ----

data.daily = read.csv('data-daily.csv') |> mutate(date = ymd(date))

# Weekly data
data.clin.wk = data.daily |> 
  mutate(date2 =  ymd(paste(year(date), "-01-01")) + weeks(week(date))) |>
  group_by(date2) |>
  summarise(value = sum(confirm), n = n()) |>
  transmute(date = date2, value, confirm = value, n) |> 
  filter(n > 1)

# data.clin.wk


g.data.cl = ggplot(data.daily, aes(x=date, y = confirm)) + 
  geom_point(color = 'steelblue2') + 
  geom_step(data = data.clin.wk, color = 'grey70') +
  geom_point(data = data.clin.wk, shape = 15, size = 2) +
  scale_y_log10() + 
  xaxiscl +
  theme(panel.grid.minor.y = element_blank()) + 
  labs(title = 'Clinical data', x='report date', y='count')
# g.data.cl


# ---- WW estimation ----

cpt.ern = system.time({
  rt.ern = ern::estimate_R_ww(
    ww.conc  = data.ww.ern, 
    dist.fec = fecal_ern,
    dist.gi  = gi_ern)
})

ww_assumptions <- EpiSewer::sewer_assumptions(
  generation_dist = gi_episewer,
  incubation_dist = incub_episewer,
  shedding_dist   = fecal_episewer , 
  load_per_case   = 1e11
)

options(mc.cores = 2) 

cpt.episewer = system.time({
  rt.episewer <- EpiSewer(
    data        = data.ww.episewer,
    assumptions = ww_assumptions,
    fit_opts    = set_fit_opts(
      sampler   = sampler_stan_mcmc(
        iter_warmup    = 100, 
        iter_sampling  = 100, 
        chains         = 2))
  )
})

save.image(file = 'img-cmppkg-1.RData')


# ---- Clin estimation ----

cpt.ern.lin <- system.time({
  rt.ern.linear = ern::estimate_R_cl(
    cl.data       = data.clin.wk,
    dist.repdelay = delay_ern, 
    dist.repfrac  = repfrac_ern,
    dist.incub    = incub_ern, 
    dist.gi       = gi_ern,
    prm.daily     = list(method = 'linear'), 
    prm.smooth    = NULL, 
    silent        = TRUE)
})

cpt.ern.ren <- system.time({
  rt.ern.renewal = ern::estimate_R_cl(
    cl.data      = data.clin.wk, 
    dist.repdelay = delay_ern, 
    dist.repfrac  = repfrac_ern,
    dist.incub    = incub_ern, 
    dist.gi       = gi_ern,
    prm.daily     = list(
      method = 'renewal', 
      popsize       = 1e5, 
      burn = 100, iter = 100, chains = 2, 
      prior_R0_shape = 2, prior_R0_rate = 0.6, 
      prior_alpha_shape = 1, prior_alpha_rate = 1), 
    prm.smooth    = NULL,
    silent        = TRUE)
})

cpt.epiestim = system.time({
  rt.epiestim = estimate_R_agg(
    incid  = data.clin.wk$value, 
    dt     = 7L, 
    dt_out = 7L,   # desired sliding window length
    iter   = 10L,
    config = make_config(list(si_distr = c(0,gi_epiestim))),
    method =  "non_parametric_si")
})

# ---- Merge results ----

# Object that will store _all_ the results
res_list = list()

res_list[['ern-ww']] = list(
  pkg = 'ern-ww', 
  dataset = 'ww',
  rt = rt.ern$R,
  cpt = cpt.ern['elapsed']
)

res_list[['episewer']] = list(
  pkg = 'episewer', 
  dataset = 'ww',
  rt = rt.episewer$summary$R ,
  cpt = cpt.episewer['elapsed']
)

res_list[['ern-cl-linear']] = list(
  pkg     = 'ern-cl-linear', 
  dataset = 'clinical',
  rt      = rt.ern.linear$R,
  cpt     = cpt.ern.lin['elapsed']
)

res_list[['ern-cl-renewal']] = list(
  pkg     = 'ern-cl-renewal', 
  dataset = 'clinical',
  rt      = rt.ern.renewal$R,
  cpt     = cpt.ern.ren['elapsed']
)

res_list[['epiestim']] = list(
  pkg     = 'epiestim', 
  dataset = 'clinical',
  rt      = rt.epiestim$R,
  cpt     = cpt.epiestim['elapsed'],
  dates = data.clin.wk$date
)

save.image(file = 'img-cmppkg-3.RData')


get_compute_time <- function(res_list) {
  tmp = list()
  for(i in seq_along(res_list)){
    tmp[[i]] = data.frame(
      pkg          = res_list[[i]]$pkg,
      dataset      = res_list[[i]]$dataset,
      compute_time = res_list[[i]]$cpt
    )
  }
  df = bind_rows(tmp) 
  rownames(df) <- NULL
  return(df)
}


standardize_rt <- function(pkg, res_list) {
  # pkg = 'epinow2'
  
  message("pkg = ", pkg)
  rt      = res_list[[pkg]]$rt
  dataset = res_list[[pkg]]$dataset
  
  if(grepl('^ern', pkg)){
    df = rt
  }
  
  if(pkg == 'episewer'){
    df = rt |> 
      as.data.frame() |>
      transmute(date, mean, 
                lwr = `lower_0.95`, 
                upr = `upper_0.95`)
  }
  
  if(pkg == 'epiestim'){
    df = rt |> 
      transmute(
        date = ymd(res_list[[pkg]]$dates[1]) + t_end ,
        mean = `Mean(R)`,
        lwr  = `Quantile.0.025(R)`,
        upr  = `Quantile.0.975(R)`)
  }
  
  if(pkg == 'epinow2'){
    df = rt |> 
      as.data.frame() |> 
      transmute(
        date, mean,
        lwr = lower_90, 
        upr = upper_90
      )
  }
  df.final = mutate(df, dataset = dataset, pkg = pkg) |>
    select(pkg, date, mean, lwr, upr, dataset)
  return(df.final)
}


get_rt <- function(res_list) {
  tmp = lapply(names(res_list), standardize_rt, res_list = res_list)
  df = bind_rows(tmp)
  return(df)
}


# ---- compute times ----

ct = get_compute_time(res_list) |> 
  rename(`R package` = pkg,`data type` = dataset, 
         `compute time (s)` = compute_time)

saveRDS(ct, file = 'computetimes.rds')
rownames(ct) <- NULL
print(ct)
print(xtable(ct, type = 'latex', label = 'tab:computetimes',
             caption = paste0('Sample computing times (in seconds) for $R_t$ estimates ',
                              'using different \proglang{R} packages.',
                              ' The wastewater data is taken from the data set',
                              ' shipped with the \pkg{EpiSewer} package, which consists of four months',
                              ' of daily SARS-CoV-2 concentration measurements for the city of Zurich. ',
                              'The clinical data are simulated weekly reports. ',
                              'See supplementary file S6 for more details.' )), 
      file = '../computetimes.tex')
