# Supplementary material for: ern: An R package to estimate the effective reproduction number using clinical and wastewater surveillance data
Source: PLoS One. 2024 Jun 21;19(6):e0305550. doi: 10.1371/journal.pone.0305550 (PMC11192340; doi:10.1371/journal.pone.0305550)
Supplement: S7 File — (R) [file pone.0305550.s007.R]

###  Supplementary material to: 
###
###    "ern: an R package to estimate the effective reproduction 
###     number using clinical and wastewater surveillance data"
###
###  Authors: David Champredon, Irena Papst, Warsame Yusuf
###
###  Please cite this work if parts of this code is used.  
###

library(ern)      
library(ggplot2) ; theme_set(theme_bw())
library(lubridate)
library(tidyr)
library(EpiEstim) # remotes::install_github("mrc-ide/EpiEstim")
library(dplyr)

pkgs = c('ern', 'EpiEstim') 

source('distrib_def.R')

# Load daily epi data from EpiEstim package.  
# data(package = 'EpiEstim')  for details about this dataset.
eedataset = 'SARS2003'   
data(list=eedataset)
eedat = get(eedataset)

# this is daily data, but for this example 
# we will aggregate it to weekly counts
# using the `aggregate_inc()` function
incid    <- eedat$incidence
dt       <- 7L # aggregation window of the data
# Data aggregation to pretend we observe only weekly
weekly_incid <- EpiEstim::aggregate_inc(incid, dt)

# Anchor date (can be any date)
date1 = ymd('2023-01-01')
# Last date for inference
date2 = date1 + 60

# Build dataframe for incidence
inc.tmp = list()
t = 1:length(incid)
ta = seq(1,length(incid), by = dt)[1:length(weekly_incid)]

inc.tmp[['true']] = data.frame(date  = date1 + t, 
                               value = incid, 
                               label = 'True')

inc.tmp[['aggregate']] = data.frame(date  = date1 + ta, 
                                    value = weekly_incid, 
                                    label = 'Aggregated')

inc.daily = inc.tmp[['true']]

g.data = bind_rows(inc.tmp) |>
  ggplot(aes(x=date, y=value,color = label)) + 
  geom_line()+geom_point() + 
  scale_y_log10()+
  labs(title = 'Data')
g.data

# ---- INFERENCES ----

tmpr = list()

# ---- EpiEstim  ----

# estimate Rt using the default parameters (method "non_parametric_si")
method <- "non_parametric_si"
config <- make_config(list(si_distr = gi_epiestim)) 
config$si_distr[1] <- 0

cpt.epiestim = system.time({
  res_epiestim <- estimate_R_agg(
    incid  = weekly_incid, 
    dt     = dt, 
    dt_out = dt,   # desired sliding window length
    iter   = 10L,
    config = config,
    method = method)
})

# Estimation from daily data
tmp = EpiEstim::estimate_R(incid = inc.daily$value, 
                           method = method, 
                           config = config,
                           dt = 1)
r.daily.ee = tmp$R %>% 
  transmute(date = date1 + t_end, m = `Mean(R)`, label = 'EpiEstim daily')

plot(tmp)

# retrieve Rt estimates from EpiEstim
tmpr[['EpiEstim']] = res_epiestim$R %>% 
  transmute(date = date1 + t_end, m = `Mean(R)`, label = 'EpiEstim')

# retrieve the inferred daily incidence from EpiEstim
ti =  1:length(res_epiestim$I)
inc.tmp[['epiestim']] = data.frame(
  date = date1 + ti, 
  value = res_epiestim$I, 
  label = 'EpiEstim')

# ---- ern ----

cl.input = data.frame(date = date1 + ta, value = weekly_incid) %>% 
  filter(date < date2)

# Force reporting delay to be small because
# EpiEstim does not handle delays
dist.repdelay = def_dist(dist = 'gamma', mean = 0.1, sd = 0.05, 
                         mean_sd = 0.01, sd_sd = 0.01, max = 2)
dist.repfrac = def_dist(dist = 'unif', min = 0.5, max = 0.6)
dist.incub   = def_dist(dist = 'gamma', mean = 0.1, sd = 0.05, 
                        mean_sd = 0.01, sd_sd = 0.01, max = 2)


prm.daily = list(
  method = 'renewal',
  popsize = 1e4 , # A population size is needed for `ern`; taking arbitrary value.
  burn = 1000, iter = 3000, 
  chains = 2, first.agg.period = NULL,
  prior_R0_shape = 2, prior_R0_rate = 0.6, 
  prior_alpha_shape = 1, prior_alpha_rate = 1 )

prm.daily.linear = list(method = 'linear')

prm.smooth = list(window = 7, method = 'rollmean', align = 'center')


cpt.ern.renewal = system.time({
  res_ern = ern::estimate_R_cl(
    cl.data = cl.input, dist.repdelay = dist.repdelay, 
    dist.repfrac = dist.repfrac, dist.incub = dist.incub, 
    dist.gi = gi_ern,
    prm.daily = prm.daily,
    prm.smooth = prm.smooth)
})

cpt.ern.linear = system.time({
  res_ernlinear = ern::estimate_R_cl(
    cl.data = cl.input, dist.repdelay = dist.repdelay, 
    dist.repfrac = dist.repfrac, dist.incub = dist.incub, 
    dist.gi = gi_ern, 
    prm.daily = prm.daily.linear,
    prm.smooth = NULL)
})

# Estimate with actual daily data
ern.daily = ern::estimate_R_cl(cl.data = inc.daily,
                               dist.repdelay = dist.repdelay, 
                               dist.repfrac = dist.repfrac, 
                               dist.incub = dist.incub, 
                               dist.gi = gi_ern, 
                               prm.daily = prm.daily.linear,
                               prm.smooth = NULL)

df.daily = ern.daily$R |> 
  transmute(date, m  = mean, label = 'ern daily data')

plot_diagnostic_cl(ern.daily)

bind_rows(df.daily, r.daily.ee) |>
  ggplot(aes(x=date, y = m, color = label)) + 
  geom_line()


# retrieve Rt estimates from `ern`
offset.delay = 0  # EpiEstim does not account for delays, unlike `ern`
tmpr[['ern']] = res_ern$R %>% 
  transmute(date = date + offset.delay, 
            m = mean, label = 'ernRenewal')

offset.delay = 0  # EpiEstim does not account for delays, unlike `ern`
tmpr[['ernlin']] = res_ernlinear$R %>% 
  transmute(date = date + offset.delay, 
            m = mean, label = 'ernLinear')

# retrieve the inferred daily incidence from `ern`
inc.tmp[['ern']] = res_ern$cl.daily %>%
  group_by(date) %>% 
  summarise(m = mean(value)) %>% 
  rename(value = m) %>% 
  mutate(label = 'ernRenewal')

inc.tmp[['ernlin']] = res_ernlinear$cl.daily %>%
  group_by(date) %>% 
  summarise(m = mean(value)) %>% 
  rename(value = m) %>% 
  mutate(label = 'ernLinear')

# Bind all dataframes
dfr = bind_rows(tmpr)
df  = bind_rows(inc.tmp)

# ---- PLOTS ----

col.pal = c(Aggregated = 'grey85', True = 'steelblue', 
            EpiEstim = 'olivedrab3', 
            ernRenewal = 'indianred3',
            ernLinear = 'orange1')

xaxis = scale_x_date(
  #"+10' because focus on Rt estimate 10 days after start
  limits = c(date1 + 10, date2), 
  date_labels = '%d %b', date_breaks = '1 month')

g.r = dfr %>% ggplot(aes(x=date, y = m, color = label)) +
  geom_line(data = df.daily, linetype = 'dashed')+
  geom_line(linewidth = 1) +
  scale_color_manual(values = col.pal) + 
  scale_y_continuous(breaks = c(0,1,4,8))+
  theme(panel.grid.minor = element_blank()) +
  labs(title = 'Effective reproduction number', x='', y = 'mean Rt') + 
  xaxis

g.inc = ggplot(df, aes(x=date, y = value, colour = label)) + 
  # geom_step(data = inc.daily) +
  geom_line(linewidth = 1) + 
  scale_color_manual(values = col.pal) + 
  theme(panel.grid.minor = element_blank()) +
  scale_y_log10() + 
  labs(title = 'Inferred incidence', x = '', y='individuals')+
  xaxis

g = g.r / g.inc 

pdf('../figs/Fig-Suppl-interpol-impact.pdf')
plot(g)
dev.off()


print(cpt.epiestim)
print(cpt.ern.renewal)
print(cpt.ern.linear)
